# Supplementary material for: Possible association between spindle frequency and reversal-learning in aged family dogs
Source: Sci Rep. 2020 Apr 16;10:6505. doi: 10.1038/s41598-020-63573-9 (PMC7162895; doi:10.1038/s41598-020-63573-9)
Supplement: Supplementary file 3 — Supplementary Dataset 2. [file 41598_2020_63573_MOESM3_ESM.xls]

## Sheet: statdescriptive.xls
This spreadsheet performs the Benjamini-Hochberg procedure for up to 1000 P-values.
It comes with the diet and mammorgraphic density P-values from www.biostathandbook.com/multiplecomparisons.html as an example.
To use the spreadsheet, replace the diet P-values with your numbers; they MUST be sorted from smallest to largest.
Also enter the false discovery rate you want.
"sig" in column C indicates that the P-value is significant at the false discovery rate you've chosen.
Some people use "Benjamini-Hochberg P-values"; I don't like them, but they're given in case you want them.
For more details, see www.biostathandbook.com/multiplecomparisons.html
false discovery rate	0.05				number of P-values:	8
↓ labels (optional) ↓	↓ P-values ↓	Benjamini-Hochberg significance	Benjamini-Hochberg P-value		sorted?	rank	<(i/m)*Q		adjusted P
	0.011	not significant	0.052		0	1	0	0	0.088	0.052
	0.017	not significant	0.052		0	2	0	0	0.068	0.052
	0.021	not significant	0.052		0	3	0	0	0.056	0.052
	0.026	not significant	0.052		0	4	0	0	0.052	0.052
	0.289	not significant	0.445333		0	5	0	0	0.4624	0.445333
	0.334	not significant	0.445333		0	6	0	0	0.445333	0.445333
	0.678	not significant	0.774857		0	7	0	0	0.774857	0.774857
	0.796	not significant	0.796		0	8	0	0	0.796	0.796
					0	9		0
					0	10		0
					0	11		0
					0	12		0
					0	13		0
					0	14		0
					0	15		0
					0	16		0
					0	17		0
					0	18		0
					0	19		0
					0	20		0
					0	21		0
					0	22		0
					0	23		0
					0	24		0
					0	25		0
					0	26		0
					0	27		0
					0	28		0
					0	29		0
					0	30		0
					0	31		0
					0	32		0
					0	33		0
					0	34		0
					0	35		0
					0	36		0
					0	37		0
					0	38		0
					0	39		0
					0	40		0
					0	41		0
					0	42		0
					0	43		0
					0	44		0
					0	45		0
					0	46		0
					0	47		0
					0	48		0
					0	49		0
					0	50		0
					0	51		0
					0	52		0
					0	53		0
					0	54		0
					0	55		0
					0	56		0
					0	57		0
					0	58		0
					0	59		0
					0	60		0
					0	61		0
					0	62		0
					0	63		0
					0	64		0
					0	65		0
					0	66		0
					0	67		0
					0	68		0
					0	69		0
					0	70		0
					0	71		0
					0	72		0
					0	73		0
					0	74		0
					0	75		0
					0	76		0
					0	77		0
					0	78		0
					0	79		0
					0	80		0
					0	81		0
					0	82		0
					0	83		0
					0	84		0
					0	85		0
					0	86		0
					0	87		0
					0	88		0
					0	89		0
					0	90		0
					0	91		0
					0	92		0
					0	93		0
					0	94		0
					0	95		0
					0	96		0
					0	97		0
					0	98		0
					0	99		0
					0	100		0
					0	101		0
					0	102		0
					0	103		0
					0	104		0
					0	105		0
					0	106		0
					0	107		0
					0	108		0
					0	109		0
					0	110		0
					0	111		0
					0	112		0
					0	113		0
					0	114		0
					0	115		0
					0	116		0
					0	117		0
					0	118		0
					0	119		0
					0	120		0
					0	121		0
					0	122		0
					0	123		0
					0	124		0
					0	125		0
					0	126		0
					0	127		0
					0	128		0
					0	129		0
					0	130		0
					0	131		0
					0	132		0
					0	133		0
					0	134		0
					0	135		0
					0	136		0
					0	137		0
					0	138		0
					0	139		0
					0	140		0
					0	141		0
					0	142		0
					0	143		0
					0	144		0
					0	145		0
					0	146		0
					0	147		0
					0	148		0
					0	149		0
					0	150		0
					0	151		0
					0	152		0
					0	153		0
					0	154		0
					0	155		0
					0	156		0
					0	157		0
					0	158		0
					0	159		0
					0	160		0
					0	161		0
					0	162		0
					0	163		0
					0	164		0
					0	165		0
					0	166		0
					0	167		0
					0	168		0
					0	169		0
					0	170		0
					0	171		0
					0	172		0
					0	173		0
					0	174		0
					0	175		0
					0	176		0
					0	177		0
					0	178		0
					0	179		0
					0	180		0
					0	181		0
					0	182		0
					0	183		0
					0	184		0
					0	185		0
					0	186		0
					0	187		0
					0	188		0
					0	189		0
					0	190		0
					0	191		0
					0	192		0
					0	193		0
					0	194		0
					0	195		0
					0	196		0
					0	197		0
					0	198		0
					0	199		0
					0	200		0
					0	201		0
					0	202		0
					0	203		0
					0	204		0
					0	205		0
					0	206		0
					0	207		0
					0	208		0
					0	209		0
					0	210		0
					0	211		0
					0	212		0
					0	213		0
					0	214		0
					0	215		0
					0	216		0
					0	217		0
					0	218		0
					0	219		0
					0	220		0
					0	221		0
					0	222		0
					0	223		0
					0	224		0
					0	225		0
					0	226		0
					0	227		0
					0	228		0
					0	229		0
					0	230		0
					0	231		0
					0	232		0
					0	233		0
					0	234		0
					0	235		0
					0	236		0
					0	237		0
					0	238		0
					0	239		0
					0	240		0
					0	241		0
					0	242		0
					0	243		0
					0	244		0
					0	245		0
					0	246		0
					0	247		0
					0	248		0
					0	249		0
					0	250		0
					0	251		0
					0	252		0
					0	253		0
					0	254		0
					0	255		0
					0	256		0
					0	257		0
					0	258		0
					0	259		0
					0	260		0
					0	261		0
					0	262		0
					0	263		0
					0	264		0
					0	265		0
					0	266		0
					0	267		0
					0	268		0
					0	269		0
					0	270		0
					0	271		0
					0	272		0
					0	273		0
					0	274		0
					0	275		0
					0	276		0
					0	277		0
					0	278		0
					0	279		0
					0	280		0
					0	281		0
					0	282		0
					0	283		0
					0	284		0
					0	285		0
					0	286		0
					0	287		0
					0	288		0
					0	289		0
					0	290		0
					0	291		0
					0	292		0
					0	293		0
					0	294		0
					0	295		0
					0	296		0
					0	297		0
					0	298		0
					0	299		0
					0	300		0
					0	301		0
					0	302		0
					0	303		0
					0	304		0
					0	305		0
					0	306		0
					0	307		0
					0	308		0
					0	309		0
					0	310		0
					0	311		0
					0	312		0
					0	313		0
					0	314		0
					0	315		0
					0	316		0
					0	317		0
					0	318		0
					0	319		0
					0	320		0
					0	321		0
					0	322		0
					0	323		0
					0	324		0
					0	325		0
					0	326		0
					0	327		0
					0	328		0
					0	329		0
					0	330		0
					0	331		0
					0	332		0
					0	333		0
					0	334		0
					0	335		0
					0	336		0
					0	337		0
					0	338		0
					0	339		0
					0	340		0
					0	341		0
					0	342		0
					0	343		0
					0	344		0
					0	345		0
					0	346		0
					0	347		0
					0	348		0
					0	349		0
					0	350		0
					0	351		0
					0	352		0
					0	353		0
					0	354		0
					0	355		0
					0	356		0
					0	357		0
					0	358		0
					0	359		0
					0	360		0
					0	361		0
					0	362		0
					0	363		0
					0	364		0
					0	365		0
					0	366		0
					0	367		0
					0	368		0
					0	369		0
					0	370		0
					0	371		0
					0	372		0
					0	373		0
					0	374		0
					0	375		0
					0	376		0
					0	377		0
					0	378		0
					0	379		0
					0	380		0
					0	381		0
					0	382		0
					0	383		0
					0	384		0
					0	385		0
					0	386		0
					0	387		0
					0	388		0
					0	389		0
					0	390		0
					0	391		0
					0	392		0
					0	393		0
					0	394		0
					0	395		0
					0	396		0
					0	397		0
					0	398		0
					0	399		0
					0	400		0
					0	401		0
					0	402		0
					0	403		0
					0	404		0
					0	405		0
					0	406		0
					0	407		0
					0	408		0
					0	409		0
					0	410		0
					0	411		0
					0	412		0
					0	413		0
					0	414		0
					0	415		0
					0	416		0
					0	417		0
					0	418		0
					0	419		0
					0	420		0
					0	421		0
					0	422		0
					0	423		0
					0	424		0
					0	425		0
					0	426		0
					0	427		0
					0	428		0
					0	429		0
					0	430		0
					0	431		0
					0	432		0
					0	433		0
					0	434		0
					0	435		0
					0	436		0
					0	437		0
					0	438		0
					0	439		0
					0	440		0
					0	441		0
					0	442		0
					0	443		0
					0	444		0
					0	445		0
					0	446		0
					0	447		0
					0	448		0
					0	449		0
					0	450		0
					0	451		0
					0	452		0
					0	453		0
					0	454		0
					0	455		0
					0	456		0
					0	457		0
					0	458		0
					0	459		0
					0	460		0
					0	461		0
					0	462		0
					0	463		0
					0	464		0
					0	465		0
					0	466		0
					0	467		0
					0	468		0
					0	469		0
					0	470		0
					0	471		0
					0	472		0
					0	473		0
					0	474		0
					0	475		0
					0	476		0
					0	477		0
					0	478		0
					0	479		0
					0	480		0
					0	481		0
					0	482		0
					0	483		0
					0	484		0
					0	485		0
					0	486		0
					0	487		0
					0	488		0
					0	489		0
					0	490		0
					0	491		0
					0	492		0
					0	493		0
					0	494		0
					0	495		0
					0	496		0
					0	497		0
					0	498		0
					0	499		0
					0	500		0
					0	501		0
					0	502		0
					0	503		0
					0	504		0
					0	505		0
					0	506		0
					0	507		0
					0	508		0
					0	509		0
					0	510		0
					0	511		0
					0	512		0
					0	513		0
					0	514		0
					0	515		0
					0	516		0
					0	517		0
					0	518		0
					0	519		0
					0	520		0
					0	521		0
					0	522		0
					0	523		0
					0	524		0
					0	525		0
					0	526		0
					0	527		0
					0	528		0
					0	529		0
					0	530		0
					0	531		0
					0	532		0
					0	533		0
					0	534		0
					0	535		0
					0	536		0
					0	537		0
					0	538		0
					0	539		0
					0	540		0
					0	541		0
					0	542		0
					0	543		0
					0	544		0
					0	545		0
					0	546		0
					0	547		0
					0	548		0
					0	549		0
					0	550		0
					0	551		0
					0	552		0
					0	553		0
					0	554		0
					0	555		0
					0	556		0
					0	557		0
					0	558		0
					0	559		0
					0	560		0
					0	561		0
					0	562		0
					0	563		0
					0	564		0
					0	565		0
					0	566		0
					0	567		0
					0	568		0
					0	569		0
					0	570		0
					0	571		0
					0	572		0
					0	573		0
					0	574		0
					0	575		0
					0	576		0
					0	577		0
					0	578		0
					0	579		0
					0	580		0
					0	581		0
					0	582		0
					0	583		0
					0	584		0
					0	585		0
					0	586		0
					0	587		0
					0	588		0
					0	589		0
					0	590		0
					0	591		0
					0	592		0
					0	593		0
					0	594		0
					0	595		0
					0	596		0
					0	597		0
					0	598		0
					0	599		0
					0	600		0
					0	601		0
					0	602		0
					0	603		0
					0	604		0
					0	605		0
					0	606		0
					0	607		0
					0	608		0
					0	609		0
					0	610		0
					0	611		0
					0	612		0
					0	613		0
					0	614		0
					0	615		0
					0	616		0
					0	617		0
					0	618		0
					0	619		0
					0	620		0
					0	621		0
					0	622		0
					0	623		0
					0	624		0
					0	625		0
					0	626		0
					0	627		0
					0	628		0
					0	629		0
					0	630		0
					0	631		0
					0	632		0
					0	633		0
					0	634		0
					0	635		0
					0	636		0
					0	637		0
					0	638		0
					0	639		0
					0	640		0
					0	641		0
					0	642		0
					0	643		0
					0	644		0
					0	645		0
					0	646		0
					0	647		0
					0	648		0
					0	649		0
					0	650		0
					0	651		0
					0	652		0
					0	653		0
					0	654		0
					0	655		0
					0	656		0
					0	657		0
					0	658		0
					0	659		0
					0	660		0
					0	661		0
					0	662		0
					0	663		0
					0	664		0
					0	665		0
					0	666		0
					0	667		0
					0	668		0
					0	669		0
					0	670		0
					0	671		0
					0	672		0
					0	673		0
					0	674		0
					0	675		0
					0	676		0
					0	677		0
					0	678		0
					0	679		0
					0	680		0
					0	681		0
					0	682		0
					0	683		0
					0	684		0
					0	685		0
					0	686		0
					0	687		0
					0	688		0
					0	689		0
					0	690		0
					0	691		0
					0	692		0
					0	693		0
					0	694		0
					0	695		0
					0	696		0
					0	697		0
					0	698		0
					0	699		0
					0	700		0
					0	701		0
					0	702		0
					0	703		0
					0	704		0
					0	705		0
					0	706		0
					0	707		0
					0	708		0
					0	709		0
					0	710		0
					0	711		0
					0	712		0
					0	713		0
					0	714		0
					0	715		0
					0	716		0
					0	717		0
					0	718		0
					0	719		0
					0	720		0
					0	721		0
					0	722		0
					0	723		0
					0	724		0
					0	725		0
					0	726		0
					0	727		0
					0	728		0
					0	729		0
					0	730		0
					0	731		0
					0	732		0
					0	733		0
					0	734		0
					0	735		0
					0	736		0
					0	737		0
					0	738		0
					0	739		0
					0	740		0
					0	741		0
					0	742		0
					0	743		0
					0	744		0
					0	745		0
					0	746		0
					0	747		0
					0	748		0
					0	749		0
					0	750		0
					0	751		0
					0	752		0
					0	753		0
					0	754		0
					0	755		0
					0	756		0
					0	757		0
					0	758		0
					0	759		0
					0	760		0
					0	761		0
					0	762		0
					0	763		0
					0	764		0
					0	765		0
					0	766		0
					0	767		0
					0	768		0
					0	769		0
					0	770		0
					0	771		0
					0	772		0
					0	773		0
					0	774		0
					0	775		0
					0	776		0
					0	777		0
					0	778		0
					0	779		0
					0	780		0
					0	781		0
					0	782		0
					0	783		0
					0	784		0
					0	785		0
					0	786		0
					0	787		0
					0	788		0
					0	789		0
					0	790		0
					0	791		0
					0	792		0
					0	793		0
					0	794		0
					0	795		0
					0	796		0
					0	797		0
					0	798		0
					0	799		0
					0	800		0
					0	801		0
					0	802		0
					0	803		0
					0	804		0
					0	805		0
					0	806		0
					0	807		0
					0	808		0
					0	809		0
					0	810		0
					0	811		0
					0	812		0
					0	813		0
					0	814		0
					0	815		0
					0	816		0
					0	817		0
					0	818		0
					0	819		0
					0	820		0
					0	821		0
					0	822		0
					0	823		0
					0	824		0
					0	825		0
					0	826		0
					0	827		0
					0	828		0
					0	829		0
					0	830		0
					0	831		0
					0	832		0
					0	833		0
					0	834		0
					0	835		0
					0	836		0
					0	837		0
					0	838		0
					0	839		0
					0	840		0
					0	841		0
					0	842		0
					0	843		0
					0	844		0
					0	845		0
					0	846		0
					0	847		0
					0	848		0
					0	849		0
					0	850		0
					0	851		0
					0	852		0
					0	853		0
					0	854		0
					0	855		0
					0	856		0
					0	857		0
					0	858		0
					0	859		0
					0	860		0
					0	861		0
					0	862		0
					0	863		0
					0	864		0
					0	865		0
					0	866		0
					0	867		0
					0	868		0
					0	869		0
					0	870		0
					0	871		0
					0	872		0
					0	873		0
					0	874		0
					0	875		0
					0	876		0
					0	877		0
					0	878		0
					0	879		0
					0	880		0
					0	881		0
					0	882		0
					0	883		0
					0	884		0
					0	885		0
					0	886		0
					0	887		0
					0	888		0
					0	889		0
					0	890		0
					0	891		0
					0	892		0
					0	893		0
					0	894		0
					0	895		0
					0	896		0
					0	897		0
					0	898		0
					0	899		0
					0	900		0
					0	901		0
					0	902		0
					0	903		0
					0	904		0
					0	905		0
					0	906		0
					0	907		0
					0	908		0
					0	909		0
					0	910		0
					0	911		0
					0	912		0
					0	913		0
					0	914		0
					0	915		0
					0	916		0
					0	917		0
					0	918		0
					0	919		0
					0	920		0
					0	921		0
					0	922		0
					0	923		0
					0	924		0
					0	925		0
					0	926		0
					0	927		0
					0	928		0
					0	929		0
					0	930		0
					0	931		0
					0	932		0
					0	933		0
					0	934		0
					0	935		0
					0	936		0
					0	937		0
					0	938		0
					0	939		0
					0	940		0
					0	941		0
					0	942		0
					0	943		0
					0	944		0
					0	945		0
					0	946		0
					0	947		0
					0	948		0
					0	949		0
					0	950		0
					0	951		0
					0	952		0
					0	953		0
					0	954		0
					0	955		0
					0	956		0
					0	957		0
					0	958		0
					0	959		0
					0	960		0
					0	961		0
					0	962		0
					0	963		0
					0	964		0
					0	965		0
					0	966		0
					0	967		0
					0	968		0
					0	969		0
					0	970		0
					0	971		0
					0	972		0
					0	973		0
					0	974		0
					0	975		0
					0	976		0
					0	977		0
					0	978		0
					0	979		0
					0	980		0
					0	981		0
					0	982		0
					0	983		0
					0	984		0
					0	985		0
					0	986		0
					0	987		0
					0	988		0
					0	989		0
					0	990		0
					0	991		0
					0	992		0
					0	993		0
					0	994		0
					0	995		0
					0	996		0
					0	997		0
					0	998		0
					0	999		0
					0	1000		0
